# Supplementary material for: Genetic Diversity and Population Structure of Bulgarian Autochthonous Sheep Breeds Revealed by Microsatellite Analysis
Source: Animals (Basel). 2023 Jun 5;13(11):1878. doi: 10.3390/ani13111878 (PMC10252131; doi:10.3390/ani13111878)
Supplement: Supplementary file 1 [file animals-13-01878-s001.zip]

Archive with 6 entries (5 files):
- animals-2369886-supplementary/
- animals-2369886-supplementary/Supplementary Figure S1.docx
- animals-2369886-supplementary/Supplementary Table S1.docx
- animals-2369886-supplementary/Supplementary Table S2.docx
- animals-2369886-supplementary/Supplementary Table S3.docx
- animals-2369886-supplementary/Supplementary Table S4.docx
